# Supplementary material for: Novel multiphoton intravital imaging enables real-time study of Helicobacter pylori interaction with neutrophils and macrophages in the mouse stomach
Source: PLoS Pathog. 2024 Sep 30;20(9):e1012580. doi: 10.1371/journal.ppat.1012580 (PMC11478878; doi:10.1371/journal.ppat.1012580)
Supplement: S1 Data — (XLSX) [file ppat.1012580.s011.xlsx]

## Sheet: S11 Figure 3D
Figure 3 D. Neutrophil speed um/min
Control	24h infection	6 weeks infection
0.09	0.2	2.24
0.11	0.03	3.59
0.21	0.15	0.19
0.72	0.04	0.72
0.48	0.04	0.81
0.48	0.21	2.02
0.3	0.07	0.16
0.34	0.07	4.3
1.3	0.03	0.8
0.19	0	2.27
0.15	0.02	1.95
0.09	0.07	0.64
0.11	0.06	0.08
1.49	0.13	0.77
0.13	0.17	3.66
0.14	0.08	0.34
0.29	0.06	2.2
0.94	0.11	0.18
0.56	0.11	0.6
0.13	0.19	0.19
0.16	0.12	2.65
1.01	0.09	0.33
0.25	0.11	1.54
0.12	0.01	0.16
0.28	0.01	0.49
0.21	0.01	0.08
0.94	0.03	0.09
0.07	0.01	1.05
0.4	0.01	0.46
0.1	0.09	1.56
0.3	0.11	1.42
0.16	0.07	0.22
0.82	0.15	1.71
0.12	0.11	1.68
	0.08	0.17
	0.08	0.55
	0.16	0.67
	0.1	0.05
	0.15	0.56
	0.1	0.14
	0.09	0.12
	0.04	0.24
	0.09	1
	0.15	1.17
	0.11	0.1
	0.09	1.82
	0.21	0.39
	0.11	0.45
	0.09	0.49
	0.16	0.34
	0.22	0.59
	0.19	0.19
	0.11	0.13
	0.23	0.42
	0.08	0.39
	0.17	0.12
	0.24	0.09
	0.06	0.28
	0.08	0.69
	0.08	0.84
	0.22	0.99
	0.08	0.32
	0.51	0.42
	0.1	0.74
	0.1	0.5
	0.2	0.28
	0.09	0.27
	0.19	1.06
	0.3	0.2
	0.18	2.89
	0.16	0.81
	0.22	0.49
	0.09
	0.1
