# Supplementary material for: Novel multiphoton intravital imaging enables real-time study of Helicobacter pylori interaction with neutrophils and macrophages in the mouse stomach
Source: PLoS Pathog. 2024 Sep 30;20(9):e1012580. doi: 10.1371/journal.ppat.1012580 (PMC11478878; doi:10.1371/journal.ppat.1012580)
Supplement: S2 Data — (XLSX) [file ppat.1012580.s012.xlsx]

## Sheet: S12 Figure 3H
Figure 3H Neutrophil per crypt (ratio)
Control	24h infection	6 weeks infection
0.342105	1.93182	0.705426
0.0985915	1.0597	0.619565
0.221649	1.94545	0.508065
0.15508	1.79365	0.514286
control	Experiment 1					24h infection	Experiment 1					6 weeks infection	Experiment 1
Image view (415x415 µm)	Crypts	Neutrophils	Neutrophils/crypt (ratio)			Image view (415x415 µm)	Crypts	Neutrophils	Neutrophils/crypt (ratio)			Image view (415x415 µm)	Crypts	Neutrophils	Neutrophils/crypt (ratio)
1	9	3	0.333333			1	14	34	2.42857			1	12	9	0.75
2	9	5	0.555556			2	16	26	1.625			2	12	7	0.583333
3	10	6	0.6			3	20	26	1.3			3	11	6	0.545455
4	13	3	0.230769			4	14	25	1.78571			4	12	9	0.75
5	13	4	0.307692			5	10	46	4.6			5	14	6	0.428571
6	10	6	0.6			6	14	24	1.71429			6	14	7	0.5
7	11	2	0.181818			7	12	26	2.16667			7	12	14	1.16667
8	9	6	0.666667			8	16	22	1.375			8	12	9	0.75
9	12	2	0.166667			9	16	26	1.625			9	18	13	0.722222
10	18	2	0.111111			Sum	132	255	1.93182			10	12	11	0.916667
Sum	114	39	0.342105									Sum	129	91	0.705426
						24h infection	Experiment 2					6 weeks infection	Experiment 2
control	Experiment 2					Image view (415x415 µm)	Crypts	Neutrophils	Neutrophils/crypt (ratio)			Image view (415x415 µm)	Crypts	Neutrophils	Neutrophils/crypt (ratio)
Image view (415x415 µm)	Crypts	Neutrophils	Neutrophils/crypt (ratio)			1	15	14	0.933333			1	19	16	0.842105
1	15	6	0.4			2	12	15	1.25			2	15	12	0.8
2	24	4	0.166667			3	15	18	1.2			3	21	10	0.47619
3	17	2	0.117647			4	14	12	0.857143			4	18	8	0.444444
4	16	2	0.125			5	19	5	0.263158			5	19	12	0.631579
5	23	0	0			6	9	8	0.888889			6	22	11	0.5
6	7	0	0			7	12	10	0.833333			7	18	10	0.555556
7	11	0	0			8	12	27	2.25			8	16	9	0.5625
8	9	0	0			9	12	18	1.5			9	19	14	0.736842
9	20	0	0			10	14	15	1.07143			10	17	12	0.705882
Sum	142	14	0.0985915			Sum	134	142	1.0597			Sum	184	114	0.619565
control	Experiment 3					24h infection	Experiment 3
Image view (415x415 µm)	Crypts	Neutrophils	Neutrophils/crypt (ratio)			Image view (415x415 µm)	Crypts	Neutrophils	Neutrophils/crypt (ratio)			6 weeks infection	Experiment 3
1	22	7	0.318182			1	16	36	2.25			Image view (415x415 µm)	Crypts	Neutrophils	Neutrophils/crypt (ratio)
2	14	5	0.357143			2	18	35	1.94444			1	12	8	0.666667
3	23	8	0.347826			3	17	34	2			2	16	6	0.375
4	25	4	0.16			4	19	34	1.78947			3	10	7	0.7
5	27	3	0.111111			5	17	42	2.47059			4	14	9	0.642857
6	20	5	0.25			6	17	35	2.05882			5	24	4	0.166667
7	17	3	0.176471			7	14	24	1.71429			6	12	8	0.666667
8	19	2	0.105263			8	16	25	1.5625			7	14	11	0.785714
9	27	6	0.222222			9	19	26	1.36842			8	22	10	0.454545
Sum	194	43	0.221649			10	12	30	2.5			Sum	124	63	0.508065
						Sum	165	321	1.94545
control	Experiment 4
Image view (415x415 µm)	Crypts	Neutrophils	Neutrophils/crypt (ratio)			24h infection	Experiment 4
1	18	2	0.111111			Image view (415x415 µm)	Crypts	Neutrophils	Neutrophils/crypt (ratio)			6 weeks infection	Experiment 4
2	17	3	0.176471			1	15	21	1.4			Image view (415x415 µm)	Crypts	Neutrophils	Neutrophils/crypt (ratio)
3	23	3	0.130435			2	12	19	1.58333			1	9	6	0.666667
4	16	2	0.125			3	10	27	2.7			2	8	2	0.25
5	12	7	0.583333			4	11	29	2.63636			3	10	5	0.5
6	19	4	0.210526			5	8	12	1.5			4	12	4	0.333333
7	22	6	0.272727			6	19	32	1.68421			5	9	2	0.222222
8	31	1	0.0322581			7	13	26	2			6	9	6	0.666667
9	29	1	0.0344828			8	11	21	1.90909			7	8	4	0.5
Sum	187	29	0.15508			9	18	22	1.22222			8	5	7	1.4
						10	9	17	1.88889			Sum	70	36	0.514286
						Sum	126	226	1.79365
