# Supplementary material for: Novel multiphoton intravital imaging enables real-time study of Helicobacter pylori interaction with neutrophils and macrophages in the mouse stomach
Source: PLoS Pathog. 2024 Sep 30;20(9):e1012580. doi: 10.1371/journal.ppat.1012580 (PMC11478878; doi:10.1371/journal.ppat.1012580)
Supplement: S3 Data — (XLSX) [file ppat.1012580.s013.xlsx]

## Sheet: S14 Figure 4F
Figure 4F. Macrophages with H. pylori internalized %
24h infection	6 weeks infection
30.7692	40.9091
35.2941	47.0588
28.5714	38.8889
26.1234	41.2653
