# Supplementary material for: Novel multiphoton intravital imaging enables real-time study of Helicobacter pylori interaction with neutrophils and macrophages in the mouse stomach
Source: PLoS Pathog. 2024 Sep 30;20(9):e1012580. doi: 10.1371/journal.ppat.1012580 (PMC11478878; doi:10.1371/journal.ppat.1012580)
Supplement: S4 Data — (XLSX) [file ppat.1012580.s014.xlsx]

## Sheet: S 14 Figure 4J
Figure 4 J Macrophage per crypt
control	24h infection	6 weeks infection
1.51974	1.00565	2.05426
1.26316	1.30108	1.91304
0.840278	0.96063	1.88095
1.0443	1.25828	1.92857
control	Experiment 1				24h infection	Experiment 1					6 weeks infection	Experiment 1
Image view (415x415 µm)	Crypts	Macrophages	Macrophages/crypt (ratio)		Image view (415x415 µm)	Crypts	Macrophages	Macrophages/crypt (ratio)			Image view (415x415 um)	Crypts	Macrophages	Macrophages/crypt (ratio)
1	14	25	1.78571		1	16	14	0.875			1	12	32	2.66667
2	19	26	1.36842		2	23	16	0.695652			2	17	35	2.05882
3	11	25	2.27273		3	22	21	0.954545			3	18	27	1.5
4	17	24	1.41176		4	21	21	1			4	21	30	1.42857
5	10	18	1.8		5	20	16	0.8			5	10	25	2.5
6	14	29	2.07143		6	13	15	1.15385			6	13	23	1.76923
7	20	16	0.8		7	17	18	1.05882			7	11	24	2.18182
8	21	19	0.904762		8	15	24	1.6			8	15	35	2.33333
9	11	22	2		9	13	15	1.15385			9	12	34	2.83333
10	15	27	1.8		10	17	18	1.05882			Sum	129	265	2.05426
					Sum	177	178	1.00565
Sum	152	231	1.51974
											6 weeks infection	Experiment 2
											Image view (415x415 µm)	Crypts	Macrophages	Macrophages/crypt (ratio)
control	Experiment 2				24h infection	Experiment 2					1	7	21	3
Image view (415x415 µm)	Crypts	Macrophages	Macrophages/crypt (ratio)		Image view (415x415 µm)	Crypts	Macrophages	Macrophages/crypt (ratio)			2	8	13	1.625
1	15	16	1.06667		1	9	13	1.44444			3	13	13	1
2	21	24	1.14286		2	9	14	1.55556			4	10	15	1.5
3	10	19	1.9		3	10	12	1.2			5	9	19	2.11111
4	18	23	1.27778		4	13	17	1.30769			6	9	20	2.22222
5	13	16	1.23077		5	13	14	1.07692			7	8	13	1.625
6	8	11	1.375		6	10	11	1.1			8	7	18	2.57143
7	18	20	1.11111		7	11	17	1.54545			9	11	20	1.81818
8	11	15	1.36364		8	18	23	1.27778			10	10	24	2.4
Sum	114	144	1.26316		Sum	93	121	1.30108			Sum	92	176	1.91304
control	Experiment 3				24h infection	Experiment 3					6 weeks infection	Experiment 3
Image view (415x415 µm)	Crypts	Macrophages	Macrophages/crypt (ratio)		Image view (415x415 µm)	Crypts	Macrophages	Macrophages/crypt (ratio)			Image view (415x415 um)	Crypts	Macrophages	Macrophages/crypt (ratio)
1	27	12	0.444444		1	12	11	0.916667			1	8	9	1.125
2	11	13	1.18182		2	12	14	1.16667			2	13	10	0.769231
3	16	18	1.125		3	14	14	1			4	8	27	3.375
4	15	11	0.733333		4	10	10	1			5	11	26	2.36364
5	12	12	1		5	15	8	0.533333			6	9	13	1.44444
6	16	9	0.5625		6	10	5	0.5			7	10	20	2
7	10	19	1.9		7	15	14	0.933333			8	10	30	3
8	21	15	0.714286		8	15	15	1			9	7	13	1.85714
9	16	12	0.75		9	10	17	1.7			10	8	10	1.25
Sum	144	121	0.840278		10	14	14	1			Sum	84	158	1.88095
					Sum	127	122	0.96063
control	Experiment 4				24h infection	Experiment 4					6 weeks infection	Experiment 4
Image view (415x415 µm)	Crypts	Macrophages	Macrophages/crypt (ratio)		Image view (415x415 µm)	Crypts	Macrophages	Macrophages/crypt (ratio)			Image view (415x415 um)	Crypts	Macrophages	Macrophages/crypt (ratio)
1	25	26	1.04		1	14	17	1.21429			1	7	14	2
2	12	13	1.08333		2	15	21	1.4			2	9	27	3
3	18	20	1.11111		3	17	11	0.647059			3	12	15	1.25
4	16	17	1.0625		4	19	23	1.21053			4	8	14	1.75
5	12	10	0.833333		5	10	19	1.9			5	9	21	2.33333
6	15	17	1.13333		6	11	25	2.27273			6	8	19	2.375
7	18	25	1.38889		7	12	21	1.75			7	12	17	1.41667
8	16	17	1.0625		8	18	15	0.833333			8	13	18	1.38462
9	12	8	0.666667		9	19	16	0.842105			9	8	24	3
10	14	12	0.857143		10	16	22	1.375			10	12	20	1.66667
Sum	158	165	1.0443		Sum	151	190	1.25828			Sum	98	189	1.92857
