# Supplementary material for: Novel multiphoton intravital imaging enables real-time study of Helicobacter pylori interaction with neutrophils and macrophages in the mouse stomach
Source: PLoS Pathog. 2024 Sep 30;20(9):e1012580. doi: 10.1371/journal.ppat.1012580 (PMC11478878; doi:10.1371/journal.ppat.1012580)
Supplement: S5 Data — (XLSX) [file ppat.1012580.s015.xlsx]

## Sheet: S15 Figure 5C
Figure 5 C. CX3CR1+ cells/crypt (ratio)
Control	PLX 7 days
1.85714	0.454545
2.625	0.625
1.8	1
1.75	0.857143
1.57143	1.16667
1	0.266667
1.28571	0.157895
1.3	0.5
control
Experiment 1 Image view (312x312 µm)	Crypts	CX3CR1+	CX3CR1+/crypt (ratio)
1	7	13	1.85714
2	8	21	2.625
3	10	18	1.8
Experiment 2 Image view (312x312 µm)	Crypts	CX3CR1+	CX3CR1+/crypt (ratio)
1	8	14	1.75
2	7	11	1.57143
3	11	11	1
Experiment 3 Image view (312x312 µm)	Crypts	CX3CR1+	CX3CR1+/crypt (ratio)
1	14	18	1.28571
2	10	13	1.3
PLX treatment for 7 days
Experiment 1 Image view (312x312 µm)	Crypts	CX3CR1+	CX3CR1+/crypt (ratio)
1	11	5	0.454545
2	8	5	0.625
3	4	4	1
Experiment 2 Image view (312x312 µm)	Crypts	CX3CR1+	CX3CR1+/crypt (ratio)
1	7	6	0.857143
2	6	7	1.16667
Experiment 3 Image view (312x312 µm)	Crypts	CX3CR1+	CX3CR1+/crypt (ratio)
1	15	4	0.266667
2	19	3	0.157895
3	14	7	0.5
