# Supplementary material for: Novel multiphoton intravital imaging enables real-time study of Helicobacter pylori interaction with neutrophils and macrophages in the mouse stomach
Source: PLoS Pathog. 2024 Sep 30;20(9):e1012580. doi: 10.1371/journal.ppat.1012580 (PMC11478878; doi:10.1371/journal.ppat.1012580)
Supplement: S6 Data — (XLSX) [file ppat.1012580.s016.xlsx]

## Sheet: S16 Figure 5D
Figure 5D Neutrophils per crypt (ratio) under PLX treatment
Control	PLX 7 days
0	0.272727
0	0.625
0.3	1.25
0	0.714286
0.142857	0.166667
0	0.0666667
0	0.0526316
0	0.285714
control
Experiment 1 Image view (312x312 µm)	Crypts	Neutrophils	Neutrophils/crypt (ratio)
1	7	0	0
2	8	0	0
3	10	3	0.3
Experiment 2 Image view (312x312 µm)	Crypts	Neutrophils	Neutrophils/crypt (ratio)
1	8	0	0
2	7	1	0.142857
3	11	0	0
Experiment 3 Image view (312x312 µm)	Crypts	Neutrophils	Neutrophils/crypt (ratio)
1	14	0	0
2	10	0	0
PLX treatment for 7 days
Experiment 1 Image view (312x312 µm)	Crypts	Neutrophils	Neutrophils/crypt (ratio)
1	11	3	0.272727
2	8	5	0.625
3	4	5	1.25
Experiment 2 Image view (312x312 µm)	Crypts	Neutrophils	Neutrophils/crypt (ratio)
1	7	5	0.714286
2	6	1	0.166667
Experiment 3 Image view (312x312 µm)	Crypts	Neutrophils	Neutrophils/crypt (ratio)
1	15	1	0.0666667
2	19	1	0.0526316
3	14	4	0.285714
