# Supplementary material for: Novel multiphoton intravital imaging enables real-time study of Helicobacter pylori interaction with neutrophils and macrophages in the mouse stomach
Source: PLoS Pathog. 2024 Sep 30;20(9):e1012580. doi: 10.1371/journal.ppat.1012580 (PMC11478878; doi:10.1371/journal.ppat.1012580)
Supplement: S7 Data — (XLSX) [file ppat.1012580.s017.xlsx]

## Sheet: S17 Figure 6B
Figure 6B. CX3CR1 +/stomach crypt (%)
	2 weeks		3 weeks
	Control	PLX 5622	Control	PLX 5622
Experiment 1	79.4872	11.9635	100	34.2727
Experiment 2	90.3756	10.4678	71.7338	30.7391
Experiment 3	100	13.4211	69.4444	37.094
Experiment 4	97.2222	17.0863	67.4628	42.2736
