# Supplementary material for: Novel multiphoton intravital imaging enables real-time study of Helicobacter pylori interaction with neutrophils and macrophages in the mouse stomach
Source: PLoS Pathog. 2024 Sep 30;20(9):e1012580. doi: 10.1371/journal.ppat.1012580 (PMC11478878; doi:10.1371/journal.ppat.1012580)
Supplement: S8 Data — (XLSX) [file ppat.1012580.s018.xlsx]

## Sheet: S18 Figure 6C
Figure 6C. CFU/g measurements under control and PLX treatment
2 weeks		3 weeks
Control	PLX 5622	Control	PLX 5622
2708920	959459	758000	464000
2099398	123762	605000	443000
1088470	718932	484000	95000
678940	2365149	289000	88400
976684	812950	682000	231000
435195	20300.1	994000	133000
1057728	250691	6920000	332000
866485	3735885	9950000	473000
85600	454000	9050000	647000
27500	51300	10800000	572000
13800	177000
52600	626000
1080000	1770000
367000	259000
280000	556000
2080000
