# Supplementary material for: Novel multiphoton intravital imaging enables real-time study of Helicobacter pylori interaction with neutrophils and macrophages in the mouse stomach
Source: PLoS Pathog. 2024 Sep 30;20(9):e1012580. doi: 10.1371/journal.ppat.1012580 (PMC11478878; doi:10.1371/journal.ppat.1012580)
Supplement: S9 Data — (XLSX) [file ppat.1012580.s019.xlsx]

## Sheet: S19 Figure 7B
Figure 7 B. CFU survival from re-isolated H.pylori from infected macrophages
6 hour not synchronized						24h not synchronized						6 h synchronized
CFU/fold						CFU/fold						CFU/fold
PMSS1-RFP	0.722476	0.214007	1	0.0980456		PMSS1-RFP	0	0	0	0		PMSS1-RFP	1	0.43345	0.287422
P12-GFP	0.694788	0.323127	0.531596	0.276873		P12-GFP	0	0	0			P12-GFP	0.70116	0.575557	0.910259
P12 DvacA DcagA	0.0700326	0.0309446	0.0143322			P12 vacA cagA	0	0	0			P12 DvacA DcagA	0.274576	0.0651211	0.135679
6 hour not synchronized						24h not synchronized						6 h synchronized
CFU/ml						CFU/ml						CFU/ml
PMSS1-RFP	277250	82125	383750	37625		PMSS1-RFP	0	0	0	0		PMSS1-RFP	280250	121474	80550
P12-GFP	266625	124000	204000	106250		P12-GFP	0	0	0			P12-GFP	196500	161300	255100
P12 DvacA DcagA	26875	11875	5500			P12 DvacA DcagA	0	0	0			P12 DvacA DcagA	76950.1	18250.2	38024
