# Supplementary material for: Novel multiphoton intravital imaging enables real-time study of Helicobacter pylori interaction with neutrophils and macrophages in the mouse stomach
Source: PLoS Pathog. 2024 Sep 30;20(9):e1012580. doi: 10.1371/journal.ppat.1012580 (PMC11478878; doi:10.1371/journal.ppat.1012580)
Supplement: S10 Data — (XLSX) [file ppat.1012580.s020.xlsx]

## Sheet: S20 Figure 7D
Figure 7D. Macrophages with H. pylori internalized (%)
6h infection PMSS1-RFP	6h infection P12-GFP	24h infection PMSS1-RFP	24h infection P12-GFP
86.9565	65.8333	5.55556	13.3333
94.7368	62.963	6.66667	7.69231
88.8889	88.4615	18.75	5
89.4737	78.9474	5.26316	10.5263
81.4815	75.4545	14.2857	0
		12.5
